# Supplementary material for: High Diversity of Bradyrhizobial Species Fix Nitrogen with Woody Legume Spartocytisus supranubius in a High Mountain Ecosystem
Source: Microorganisms. 2023 May 9;11(5):1244. doi: 10.3390/microorganisms11051244 (PMC10222482; doi:10.3390/microorganisms11051244)
Supplement: Supplementary file 1 [file microorganisms-11-01244-s001.zip]

Archive with 8 entries (7 files):
- microorganisms-2338429-supplementary/
- microorganisms-2338429-supplementary/Supplementary Figure S1_MAP.pdf
- microorganisms-2338429-supplementary/Supplementary Figure S2_textural classes.png
- microorganisms-2338429-supplementary/Supplementary Figure S3.pdf
- microorganisms-2338429-supplementary/Supplementary Figure S4_nodC.pdf
- microorganisms-2338429-supplementary/Supplementary Table S1_primers.pdf
- microorganisms-2338429-supplementary/Supplementary Table S2_accession.pdf
- microorganisms-2338429-supplementary/Supplementary Table S3_Figure S5.pdf
